# Supplementary material for: Influencers in Policy Fields on Social Media: Global Longitudinal Study of Dietary Sodium Reduction Posts, 2006-2022
Source: J Med Internet Res. 2024 Dec 30;26:e54506. doi: 10.2196/54506 (PMC11730221; doi:10.2196/54506)
Supplement: Multimedia Appendix 2 [file jmir_v26i1e54506_app2.xlsx]

## Sheet: Sheet1
SAF Category	Sub category	Organization/Individual Name	Twitter Handle	Twitter handle succinct name
Inner-setting Organization	International Organizations and Initiatives	United Nations Food and Agriculture Organization (FAO)	FAO​	UN-FAO
Inner-setting Organization	International Organizations and Initiatives	World Health Organization (WHO)​	WHO​	WHO
Inner-setting Organization	Public Agencies	The United States Food and Drug Administration (FDA)	US_FDA	FDA
Inner-setting Organization	Public Agencies	FDA Center for Food Safety & Applied Nutrition (CFSAN)	FDAfood	FDA-CFSAN
Inner-setting Organization	Public Agencies	Centers for Disease Control and Prevention (CDC)	CDCgov	CDC
Inner-setting Organization	Public Agencies	Centers for Disease Control and Prevention (CDC)	CDCDirector	CDC-Director
Inner-setting Organization	Public Agencies	Centers for Disease Control and Prevention (CDC)	CDC_eHealth	CDC-eHealth
Inner-setting Organization	Public Agencies	Department of Health and Human Services (HHS)	Departmentofh14​	HHS-old
Inner-setting Organization	Public Agencies	Department of Health and Human Services (HHS)	HHSGov​	HHS
Inner-setting Organization	Public Agencies	Department of Health and Human Services (HHS)	MillionHeartsUS​	MillionHearts
Inner-setting Organization	Public Agencies	NYC Department of Health​ and Mental Hygiene (NYC DOH)	nycHealthy​	NYC-DOH
Inner-setting Organization	Public Agencies	White House Office of Science & Technology Policy​ (OSTP)	WHOSTP​	WH-OSTP
Inner-setting Organization	Public Agencies	National Institute of Health (NIH)	NIH​	NIH
Inner-setting Organization	Public Agencies	United States Department of Agriculture (USDA)	USDA	USDA
Inner-setting Organization	Public Agencies	USDA - Food and Nutrition Service (FNS)	USDANutrition	USDA-FNS
Inner-setting Organization	Public Agencies	USDA - Food and Nutrition Service (FNS)	TeamNutrition	USDA-FNSNutrition
Inner-setting Organization	Public Agencies	United States Department of Agriculture (USDA)	NationalCACFP	USDA-CACFP
Inner-setting Organization	Public Agencies	United States Department of Agriculture (USDA)	SNAP_Ed	SNAP_Ed
Outer-setting Organization	Advocacy Organizations	World Action on Salt​, Sugar and Health (WASSH)	WASHSALT​	WASSH
Outer-setting Organization	Advocacy Organizations	Action on Salt​, Sugar and Health (ASSH)	actiononsalt​	ActionOnSalt
Outer-setting Organization	Advocacy Organizations	CardioNerds​	CardioNerds​	CardioNerds
Outer-setting Organization	Advocacy Organizations	Center for Science in the Public Interest​ (CSPI)	CSPI​	CSPI
Outer-setting Organization	Advocacy Organizations	Daily Health Tips​ (DHT)	DailyHealthTips​	DailyHealthTips
Outer-setting Organization	Advocacy Organizations	National WIC Association	NatWICAssoc	NWA
Outer-setting Organization	Food Manufacturers	Nestle​	NestleUSA​	Nestle
Outer-setting Organization	Food Manufacturers	Tyson Foods​	TysonFoods​	TysonFoods
Outer-setting Organization	Food Manufacturers	General Mills​	GeneralMills​	GeneralMills
Outer-setting Organization	Food Manufacturers	ConAgra Foods​	ConagraBrands​	ConAgra
Outer-setting Organization	Food Manufacturers	Kelloggs Company	KelloggCompany​	Kellogg
Inner-setting Organization	Non-Governmental Organizations	National Academy of Medicine​ (NAM)	theNAMedicine​	NAM
Outer-setting Organization	Non-Governmental Organizations	CDC Foundation	CDCFound	CDC-Found
Outer-setting Organization	Non-Governmental Organizations	Resolve to Save Lives​ (RTSL)	ResolveTSL​	RTSL
Outer-setting Organization	Non-Governmental Organizations	Public Health Institute (PHI)​	PHIdotorg​	PHI
Outer-setting Organization	Non-Governmental Organizations	World Heart Federation​ (WHF)	worldheartfed​	WHF
Outer-setting Organization	Non-Governmental Organizations	International Food Information Council - Food Insight​ (IFIC)	FoodInsight​	FoodInsight
Outer-setting Organization	Philanthropies	Chan Zuckerberg Initiative​ (CZI)	ChanZuckerberg​	CZI
Outer-setting Organization	Philanthropies	Bloomberg Philanthropies​ (BP)	BloombergDotOrg​	Bloomberg
Outer-setting Organization	Philanthropies	The Bill & Melinda Gates Foundation​ (BMGF)	gatesfoundation​	BMGF
Outer-setting Organization	Philanthropies	Rockefeller Foundation​ (RF)	RockefellerFdn​	Rockefeller
Outer-setting Organization	Philanthropies	Whole Kids Foundation​ (WKF)	WholeKidsFnd​	WholeKids
Outer-setting Organization	Professional Associations	World Hypertension League​ (WHL)	WorldHyperLeag​	HyperLeag
Outer-setting Organization	Professional Associations	American Society for Preventative Cardiology​ (ASPC)	ASPCardio​	ASPC
Outer-setting Organization	Professional Associations	American Heart Association (AHA)​	American_Heart​	AHA
Outer-setting Organization	Professional Associations	American Heart Association (AHA)​	AHAScience​	AHA-Science
Outer-setting Organization	Professional Associations	American Public Health Association​ (APHA)	PublicHealth​	APHA
Outer-setting Organization	Research and Evaluation Organizations	Harvard University (Harvard) - Chan School of Public Health	HarvardChanSPH	Harvard-ChanSPH
Outer-setting Organization	Research and Evaluation Organizations	Harvard University (Harvard) - School of Medicine	HarvardHealth	Harvard-Health
Outer-setting Organization	Research and Evaluation Organizations	Harvard University (Harvard) - Chan School of Public Health	HSPHnutrition	Harvard-NutritionSPH
Outer-setting Organization	Research and Evaluation Organizations	Harvard University (Harvard) - School of Medicine	Harvardmed	Harvard-Med
Outer-setting Organization	Research and Evaluation Organizations	Johns Hopkins University (JHU) - School of Medicine	HopkinsMedicine​	JHU-Med
Outer-setting Organization	Research and Evaluation Organizations	Johns Hopkins University (JHU) - School of Public Health	JohnsHopkinsSPH​	JHU-SPH
Outer-setting Organization	Research and Evaluation Organizations	University of Washington (UW) - School of Public Health	uwsph​	UW-SPH
Outer-setting Organization	Research and Evaluation Organizations	University of Washington (UW) - School of Medicine	UWMedicine​	UW-Med
Outer-setting Organization	Research and Evaluation Organizations	Yale University (Yale) - School of Public Health	YaleSPH​	Yale-SPH
Outer-setting Organization	Research and Evaluation Organizations	Yale University (Yale) - School of Medicine	YaleMed​	Yale-Med
Outer-setting Organization	Research and Evaluation Organizations	Columbia University (Columbia) - Mailman School of Public Health	ColumbiaMSPH​	Columbia-MSPH
Outer-setting Organization	Research and Evaluation Organizations	Columbia University (Columbia) - Medical Center	ColumbiaMed​	Columbia-Med
Outer-setting Organization	Research and Evaluation Organizations	Stanford University (Stanford) - School of Medicine	StanfordMed	Stanford-Med
Outer-setting Organization	Research and Evaluation Organizations	Stanford University (Stanford) - Publisher	SJPHonline	Stanford-JPH
Outer-setting Organization	Research and Evaluation Organizations	University of Oxford (Oxford) - Nuffield Department of Medicine	NDMOxford	Oxford-NDM
Outer-setting Organization	Research and Evaluation Organizations	University of Oxford (Oxford)	UniofOxford	Oxford
Outer-setting Organization	Research and Evaluation Organizations	University College London (UCL) - Research Department of Primary Care and Population Health	UCLeHealth	UCL-Health
Outer-setting Organization	Research and Evaluation Organizations	University College London (UCL) - Population Health Sciences	BScPopHealth	UCL-PH
Outer-setting Organization	Research and Evaluation Organizations	Oregon State University (OSU)	BeAFoodHero	BeAFoodHero
Outer-setting Organization	Research and Evaluation Organizations	Monell Center​	MonellSc​	Monell
Individual	Policy entrepreneurs	Alexey Kulikov​	KulikovUNIATF​	Alexey K
Individual	Policy entrepreneurs	Tom Frieden​	DrTomFrieden​	Tom F
Individual	Policy entrepreneurs	Cheryl Anderson​	chanders4​	Cheryl A
Individual	Policy entrepreneurs	Christopher Gardner​	GardnerPhD​	Chris G
Individual	Scholars	Kirsten Bibbins-Domingo​	KBibbinsDomingo​	Kirsten BD
Individual	Scholars	Lynne T. Braun​	braun_lynne​	Lynne B
Individual	Scholars	Mariell Jessup​	jesse8850​	Mariell J
Individual	Scholars	Simon Capewell​	SimonCapewell99​	Simon C
Individual	Scholars	Keith C. Ferdinand​	kcferdmd​	Keith F
Individual	Scholars	Donald M. Lloyd-Jones​	dmljmd​	Donald LJ
Individual	Scholars	Dariush Mozaffarian​	Dmozaffarian​	Dariush M
Individual	Scholars	Bruce Neal​	BruceNeal1​	Bruce N
Individual	Scholars	Ralph L. Sacco​	DrSaccoNeuro​	Ralph S
