# Supplementary material for: Influencers in Policy Fields on Social Media: Global Longitudinal Study of Dietary Sodium Reduction Posts, 2006-2022
Source: J Med Internet Res. 2024 Dec 30;26:e54506. doi: 10.2196/54506 (PMC11730221; doi:10.2196/54506)
Supplement: Multimedia Appendix 5 [file jmir_v26i1e54506_app5.xlsx]

## Sheet: sheet1
SAF Category	Organization/Individual Name (A)	Twitter Handle	Number of users engaged by A	Number of users who engaged A
Outer-setting Organization	Center for Science in the Public Interest​ (CSPI)	CSPI	18	16
Outer-setting Organization	World Action on Salt​, Sugar and Health (WASSH)	WASHSALT	17	8
Outer-setting Organization	Action on Salt	actiononsalt	15	4
Outer-setting Organization	Resolve to Save Lives​ (RTSL)	ResolveTSL	11	6
Outer-setting Organization	American_Heart	American_Heart	10	14
Outer-setting Organization	American Public Health Association​ (APHA)	PublicHealth	8	6
Outer-setting Organization	Harvard University (Harvard) - Chan School of Public Health	HarvardChanSPH	6	4
Outer-setting Organization	Harvard University (Harvard) - Chan School of Public Health	HSPHnutrition	4	1
Outer-setting Organization	University of Washington (UW) - School of Medicine	UWMedicine	3	0
Outer-setting Organization	General Mills​	GeneralMills	0	2
Outer-setting Organization	Harvard University (Harvard) - School of Medicine	HarvardHealth	0	2
Inner-setting Organization	The United States Food and Drug Administration (FDA)	US_FDA	5	21
Inner-setting Organization	Centers for Disease Control and Prevention (CDC)	CDCgov	6	17
Inner-setting Organization	Department of Health and Human Services (HHS)	MillionHeartsUS	13	11
Inner-setting Organization	World Health Organization (WHO)​	WHO	1	11
Inner-setting Organization	NYC Department of Health​ and Mental Hygiene (NYC DOH)	nycHealthy	6	10
Inner-setting Organization	United States Department of Agriculture (USDA)	USDA	3	9
Inner-setting Organization	Centers for Disease Control and Prevention (CDC)	CDCDirector	5	7
Inner-setting Organization	FDA Center for Food Safety & Applied Nutrition (CFSAN)	FDAfood	5	7
Inner-setting Organization	USDA - Food and Nutrition Service (FNS)	USDANutrition	5	6
Inner-setting Organization	Department of Health and Human Services (HHS)	HHSGov	6	4
Inner-setting Organization	USDA - Food and Nutrition Service (FNS)	TeamNutrition	3	4
Individual	Simon Capewell​	SimonCapewell99	13	3
Individual	Kirsten Bibbins-Domingo​	KBibbinsDomingo	6	1
Individual	Tom Frieden​	DrTomFrieden	4	6
Individual	Dariush Mozaffarian​	Dmozaffarian	3	3
Individual	Donald M. Lloyd-Jones​	dmljmd	2	0
Individual	Lynne T. Braun​	braun_lynne	2	0
Individual	Bruce Neal​	BruceNeal1	2	4
Individual	Mariell Jessup​	jesse8850	2	0
Individual	Alexey Kulikov​	KulikovUNIATF	1	0
Individual	Ralph L. Sacco​	DrSaccoNeuro	1	0
Individual	Cheryl Anderson​	chanders4	1	0
